# Supplementary material for: Study of the Myosin Relay Helix Peptide by Molecular Dynamics Simulations, Pump-Probe and 2D Infrared Spectroscopy
Source: Int J Mol Sci. 2024 Jun 10;25(12):6406. doi: 10.3390/ijms25126406 (PMC11203622; doi:10.3390/ijms25126406)
Supplement: Supplementary file 1 [file ijms-25-06406-s001.zip]

Archive with 1 entries (1 files):
- ijms-2957675-supplementary.pdf
